# Supplementary material for: Soil and Vegetation Development on Coal-Waste Dump in Southern Poland
Source: Int J Environ Res Public Health. 2022 Jul 27;19(15):9167. doi: 10.3390/ijerph19159167 (PMC9368154; doi:10.3390/ijerph19159167)
Supplement: Supplementary file 1 [file ijerph-19-09167-s001.zip]

Archive with 6 entries (6 files):
- Table S1.The list of vascular plants and Raunkier`s life forms.xlsx
- Table S2.pdf
- Table S3.pdf
- Table S4.pdf
- Table S5.pdf
- Table S6.pdf
