# Supplementary material for: Soil and Vegetation Development on Coal-Waste Dump in Southern Poland
Source: Int J Environ Res Public Health. 2022 Jul 27;19(15):9167. doi: 10.3390/ijerph19159167 (PMC9368154; doi:10.3390/ijerph19159167)
Supplement: Supplementary file 1 [file ijerph-19-09167-s001.zip › Table S1.The list of vascular plants and Raunkier`s life forms.xlsx]

## Sheet: Arkusz1
									Family	Genera	Number of species in genera	Name of species	Sites			Raunkiær`s life forms
													1	2	3	1	2	3
									AJ3:J40piaceae	Daucus	1	Daucus carota L.	+	+	+	H	H	H
									Betulaceae	Betula	1	Betula pendula	-	+	+		M	M
									Boraginaceae	Echium	1	Echium vulgare L.	-	+	+	-	H	H
									Brassicaceae	Capsella	1	Capsella bursa-pastoris	-	-	+	-	-	H
									Brassicaceae	Cardaminopsis	1	Cardaminopsis arenosa	-	+	+	-	H	H
									Brassicaceae	Lepidium	1	Lepidium ruderale L.	-	+	-	-	H	-
									Compositae	Crepis	1	Crepis biennis L.	-	-	+			H
									Compositae	Echinops	1	Echinops spherocephalus L.	-	-	+	-	-	H
									Compositae	Erigeron	3	Erigeron acris L.	+	+	-	H	H
									Compositae	Erigeron		Erigeron annuus	-	-	+	-		H
									Compositae	Erigeron		Erigeron annuus		+	-	-	H	-
									Compositae	Hieracium	1	Hieracium pilosella	-	+	+	-	H	H
									Compositae	Leontodon	1	Leontodon autumnalis L.	-	+	-	-	H	-
									Compositae	Solidago	2	Solidago gigantea	-	-	+	-	-	H
									Compositae	Solidago		Solidago virgaurea	-	+	+	-	H	H
									Compositae	Tanacetum	1	Tanacetum vulgare	-	-	+	-	-	H
									Compositae	Tripleurospermum	1	Tripleurospermum maritimum (L.) W.D.J.Koch	-	-	+	-	-	H
									Compositae	Tussilago	1	Tussilago farfara L.	-	-	+	-	-	H
									Compositae	Achillea	1	Achillea millefolium	-	+	+		H	H
									Compositae	Artemisia	1	Artemisia vulgaris	-	-	+	-	-	H
									Elaeagnaceae	Hippophae	1	Hippophae rhamnoides L.	-	-	+	-		H
									Hypericaceae	Hypericum	1	Hepericum perforatum	-	-	+	-	-	H
									Leguminosae	Lotus	1	Lotus corniculatus L.	-	+	-	-	H	-
									Leguminosae	Medicago	1	Medicago lupulina L.	-	+	+	-	H	H
									Leguminosae	Robinia	1	Robinia pseudoacacia L.	-	-	+	-	-	M
									Leguminosae	Trifolium	1	Trifolium arvense L.	-	-	+	-	-	T
									Onagraceae	Chamaenerion	1	Chamaenerion palustre Scop.	+	+	-	H	H	H
									Onagraceae	Oenothera	1	Oenothera biennis L.	+	+	+	H	H	H
									Pinaceae	Pinus	1	Pinus sylvestris L.	-	+	+		M	M
									Plantaginaceae	Linaria	1	Linaria vulgaris Mill.	-	+	-	-	H	-
									Poacea	Corynephorus	1	Corynephorus canescens (L.) P.Beauv.	-	+	-		H
									Poaceae	Agrostis	1	Agrostis canina L.	-	-	+	-	-	H
									Poaceae	Briza	1	Briza media	-	-	+			H
									Poaceae	Eragrostis	1	Eragrostis minor	-	+	+	-	T	T		EXPLANATIONS:	Site 1	Site 2	Site 3
									Poaceae	Calamagrostis	1	Calamagrostis epigejos (L.) Roth	-	+	+	-	G	G		M - megaphanerophyte	0	2 (9.52%)	5 (16.6%)
									Rosaeceae	Sanquisorba	1	Sanguisorba minor	-	+	-	-	H			N - nanophanerophyte	0	0	0
									Salicaceae	Populus	1	Populus nigra L.	-	-	+	-	-	M		C - herbaceous chamaephyte	0	0	0
									Salicaceae		1	Salix fragilis L.	-	-	+	-	-	M		H - hemicryptophyte	4 (100%)	17 (80.9%)	22 (73.3%)
											3	Cladonia chlorophaea	-	-	+					G - geophyte	0	1 (4.7%)	1 (3,3%)
												Cladonia furcata	-	+	-					T - therophyte	0	1 (4.7%)	2 (6.6%)
												Cladonia subulata L.	-	+	-					H - hydrophyte	0	0	0
													4	21	30
																			0
